# Supplementary material for: Clinical Whole-Genome Sequencing Assay for Rapid Mycobacterium tuberculosis Complex First-Line Drug Susceptibility Testing and Phylogenetic Relatedness Analysis
Source: Microorganisms. 2023 Oct 11;11(10):2538. doi: 10.3390/microorganisms11102538 (PMC10609454; doi:10.3390/microorganisms11102538)
Supplement: Supplementary file 1 [file microorganisms-11-02538-s001.zip]

Archive with 1 entries (1 files):
- microorganisms-2553049-supplementary.pdf
